# Supplementary material for: High-Performance FAU Zeolite Membranes Derived from Nano-Seeds for Gas Separation
Source: Membranes (Basel). 2023 Oct 26;13(11):858. doi: 10.3390/membranes13110858 (PMC10672818; doi:10.3390/membranes13110858)
Supplement: Supplementary file 1 [file membranes-13-00858-s001.zip]

Archive with 1 entries (1 files):
- membranes-2670916-supplementary.pdf
